# Supplementary material for: TaiChi and Qigong for Depressive Symptoms in Patients with Chronic Heart Failure: A Systematic Review with Meta-Analysis
Source: Evid Based Complement Alternat Med. 2021 Jun 24;2021:5585239. doi: 10.1155/2021/5585239 (PMC8302391; doi:10.1155/2021/5585239)
Supplement: Supplementary Materials — Appendix 1: search strategy. Appendix 2: subgroup analysis. Appendix 3: risk of bias analysis. Appendix 4: PRISMA 2009 checklist. [file 5585239.f1.zip]

Archive with 2 entries (2 files):
- 5585239.f1/5585239_1stRevision_2 Appendix 1-3_SR for CHF on depression.pdf
- 5585239.f1/5585239_2edRevision_3 Appendix 4 PRISMA 2009 Checklist.pdf
